# Supplementary material for: Effects of Three Different Withering Treatments on the Aroma of White Tea
Source: Foods. 2022 Aug 19;11(16):2502. doi: 10.3390/foods11162502 (PMC9407123; doi:10.3390/foods11162502)
Supplement: Supplementary file 1 [file foods-11-02502-s001.zip]

Archive with 1 entries (1 files):
- foods-1863226-supplementary.pdf
